# Supplementary material for: Antibiotic prescribing for acute lower respiratory tract infections (LRTI) – guideline adherence in the German primary care setting: An analysis of routine data
Source: PLoS One. 2017 Mar 28;12(3):e0174584. doi: 10.1371/journal.pone.0174584 (PMC5370139; doi:10.1371/journal.pone.0174584)
Supplement: S1 Data — (ZIP) [file pone.0174584.s001.zip]

Archive with 1 entries (1 files):
- Data.xml
